# Supplementary material for: Community-Based Child Food Interventions/Supplements for the Prevention of Wasting in Children Up to 5 Years at Risk of Wasting and Nutritional Oedema: A Systematic Review and Meta-Analysis
Source: Nutr Rev. 2025 Apr 24;83(8):1402–24. doi: 10.1093/nutrit/nuaf041 (PMC12241862; doi:10.1093/nutrit/nuaf041)
Supplement: nuaf041_Supplementary_Data [file nuaf041_supplementary_data.zip]

Archive with 11 entries (10 files):
- nuaf041_Supplementary_Data/
- nuaf041_Supplementary_Data/Supporting file 1.docx
- nuaf041_Supplementary_Data/Supporting file 10.docx
- nuaf041_Supplementary_Data/Supporting file 2.docx
- nuaf041_Supplementary_Data/Supporting file 3.docx
- nuaf041_Supplementary_Data/Supporting file 4.docx
- nuaf041_Supplementary_Data/Supporting file 5.docx
- nuaf041_Supplementary_Data/Supporting file 6.docx
- nuaf041_Supplementary_Data/Supporting file 7.docx
- nuaf041_Supplementary_Data/Supporting file 8.docx
- nuaf041_Supplementary_Data/Supporting file 9.docx
